# Supplementary material for: In Vitro Photoinactivation of Fusarium oxysporum Conidia with Light-Activated Ammonium Phthalocyanines
Source: Int J Mol Sci. 2023 Feb 15;24(4):3922. doi: 10.3390/ijms24043922 (PMC9966838; doi:10.3390/ijms24043922)
Supplement: Supplementary file 1 [file ijms-24-03922-s001.zip]

Archive with 1 entries (1 files):
- ijms-2182466-supplementary.pdf
